# Supplementary material for: State-Targeting Stabilization of Adenosine A2A Receptor by Fusing a Custom-Made De Novo Designed α-Helical Protein
Source: Int J Mol Sci. 2021 Nov 29;22(23):12906. doi: 10.3390/ijms222312906 (PMC8657880; doi:10.3390/ijms222312906)
Supplement: Supplementary file 1 [file ijms-22-12906-s001.zip]

Archive with 1 entries (1 files):
- ijms-1414223-supplementary.pdf
